# Supplementary material for: Identification and Analysis of Genetic Variations in Pri-MiRNAs Expressed Specifically or at a High Level in Sheep Skeletal Muscle
Source: PLoS One. 2015 Feb 20;10(2):e0117327. doi: 10.1371/journal.pone.0117327 (PMC4336289; doi:10.1371/journal.pone.0117327)
Supplement: S1 Table — (XLS) [file pone.0117327.s001.xls]

## Sheet: probe list
Table S1: Probe list on the microarray
probe name	human miRBase id	sequence (5'-3')	probe name	bovine miRBase id	sequence (5'-3')
hsa-let-7a	hsa-let-7a	UGAGGUAGUAGGUUGUAUAGUU	bta-let-7a	bta-let-7a	UGAGGUAGUAGGUUGUAUAGUU
hsa-let-7b	hsa-let-7b	UGAGGUAGUAGGUUGUGUGGUU	bta-let-7b	bta-let-7b	UGAGGUAGUAGGUUGUGUGGUU
hsa-let-7c	hsa-let-7c	UGAGGUAGUAGGUUGUAUGGUU	bta-let-7c	bta-let-7c	UGAGGUAGUAGGUUGUAUGGUU
hsa-let-7d	hsa-let-7d	AGAGGUAGUAGGUUGCAUAGU	bta-let-7d	bta-let-7d	AGAGGUAGUAGGUUGCAUAGUU
hsa-let-7e	hsa-let-7e	UGAGGUAGGAGGUUGUAUAGU	bta-let-7e	bta-let-7e	UGAGGUAGGAGGUUGUAUAGU
hsa-let-7g	hsa-let-7g	UGAGGUAGUAGUUUGUACAGU	bta-let-7g	bta-let-7g	UGAGGUAGUAGUUUGUACAGUU
hsa-miR-10a	hsa-miR-10a	UACCCUGUAGAUCCGAAUUUGUG	bta-miR-10a	bta-miR-10a	UACCCUGUAGAUCCGAAUUUGUG
hsa-miR-10b	hsa-miR-10b	UACCCUGUAGAACCGAAUUUGU	bta-miR-10b	bta-miR-10b	UACCCUGUAGAACCGAAUUUGUG
hsa-miR-17-3p	hsa-miR-17-3p	ACUGCAGUGAAGGCACUUGU	bta-miR-17-3p	bta-miR-17-3p	ACUGCAGUGAAGGCACUUGU
hsa-miR-17-5p	hsa-miR-17-5p	CAAAGUGCUUACAGUGCAGGUAGU	bta-miR-17-5p	bta-miR-17-5p	CAAAGUGCUUACAGUGCAGGUAGU
hsa-miR-18a	hsa-miR-18a	UAAGGUGCAUCUAGUGCAGAUA	bta-miR-18a	bta-miR-18a	UAAGGUGCAUCUAGUGCAGAUA
hsa-miR-19a	hsa-miR-19a	UGUGCAAAUCUAUGCAAAACUGA	bta-miR-19a	bta-miR-19a	UGUGCAAAUCUAUGCAAAACUGA
hsa-miR-19b	hsa-miR-19b	UGUGCAAAUCCAUGCAAAACUGA	bta-miR-19b	bta-miR-19b	UGUGCAAAUCCAUGCAAAACUGA
hsa-miR-21	hsa-miR-21	UAGCUUAUCAGACUGAUGUUGA	bta-miR-21	bta-miR-21	UAGCUUAUCAGACUGAUGUUGACU
hsa-miR-24	hsa-miR-24	UGGCUCAGUUCAGCAGGAACAG	bta-miR-24	bta-miR-24	UGGCUCAGUUCAGCAGGAACAG
hsa-miR-34a	hsa-miR-34a	UGGCAGUGUCUUAGCUGGUUGUU	bta-miR-34a	bta-miR-34a	UGGCAGUGUCUUAGCUGGUUGU
hsa-miR-34b	hsa-miR-34b	UAGGCAGUGUCAUUAGCUGAUUG	bta-miR-34b	bta-miR-34b	AGGCAGUGUAAUUAGCUGAUUG
hsa-miR-34c	hsa-miR-34c	AGGCAGUGUAGUUAGCUGAUUGC	bta-miR-34c	bta-miR-34c	AGGCAGUGUAGUUAGCUGAUUG
hsa-miR-92	hsa-miR-92	UAUUGCACUUGUCCCGGCCUG	bta-miR-92	bta-miR-92	UAUUGCACUUGUCCCGGCCUGU
hsa-miR-93	hsa-miR-93	AAAGUGCUGUUCGUGCAGGUAG	bta-miR-93	bta-miR-93	CAAAGUGCUGUUCGUGCAGGUA
hsa-miR-107	hsa-miR-107	AGCAGCAUUGUACAGGGCUAUCA	bta-miR-107	bta-miR-107	AGCAGCAUUGUACAGGGCUAUC
hsa-miR-141	hsa-miR-141	UAACACUGUCUGGUAAAGAUGG
hsa-miR-142-3p	hsa-miR-142-3p	UGUAGUGUUUCCUACUUUAUGGA	bta-miR-142-3p	bta-miR-142-3p	AGUGUUUCCUACUUUAUGGAUG
hsa-miR-142-5p	hsa-miR-142-5p	CAUAAAGUAGAAAGCACUAC	bta-miR-142-5p	bta-miR-142-5p	CAUAAAGUAGAAAGCACUAC
hsa-miR-146a	hsa-miR-146a	UGAGAACUGAAUUCCAUGGGUU
hsa-miR-155	hsa-miR-155	UUAAUGCUAAUCGUGAUAGGGG
hsa-miR-181c	hsa-miR-181c	AACAUUCAACCUGUCGGUGAGU	bta-miR-181c	bta-miR-181c	AACAUUCAACCUGUCGGUGAGUUU
hsa-miR-191	hsa-miR-191	CAACGGAAUCCCAAAAGCAGCU	bta-miR-191	bta-miR-191	CAACGGAAUCCCAAAAGCAGCUG
hsa-miR-200c	hsa-miR-200c	UAAUACUGCCGGGUAAUGAUGG	bta-miR-200c	bta-miR-200c	UAAUACUGCCGGGUAAUGAUGGA
hsa-miR-215	hsa-miR-215	AUGACCUAUGAAUUGACAGAC	bta-miR-215	bta-miR-215	AUGACCUAUGAAUUGACAGACA
hsa-miR-218	hsa-miR-218	UUGUGCUUGAUCUAACCAUGU	bta-miR-218	bta-miR-218	UUGUGCUUGAUCUAACCAUGU
hsa-miR-221	hsa-miR-221	AGCUACAUUGUCUGCUGGGUUUC	bta-miR-221	bta-miR-221	AGCUACAUUGUCUGCUGGGUUU
hsa-miR-345	hsa-miR-345	UGCUGACUCCUAGUCCAGGGC	bta-miR-345	bta-miR-345	GCUGACUCCUAGUCCAGUGCU
hsa-miR-372	hsa-miR-372	AAAGUGCUGCGACAUUUGAGCGU
hsa-miR-375	hsa-miR-375	UUUGUUCGUUCGGCUCGCGUGA
hsa-miR-378	hsa-miR-378	CUCCUGACUCCAGGUCCUGUGU
hsa-miR-20a	hsa-miR-20a	UAAAGUGCUUAUAGUGCAGGUAG	bta-miR-20a	bta-miR-20a	UAAAGUGCUUAUAGUGCAGGUAG
hsa-miR-9	hsa-miR-9	UCUUUGGUUAUCUAGCUGUAUGA
hsa-miR-137	hsa-miR-137	UAUUGCUUAAGAAUACGCGUAG
hsa-miR-146b	hsa-miR-146b	UGAGAACUGAAUUCCAUAGGCU
hsa-miR-181b	hsa-miR-181b	AACAUUCAUUGCUGUCGGUGGG	bta-miR-181b	bta-miR-181b	AACAUUCAUUGCUGUCGGUGGGUUU
hsa-miR-181d	hsa-miR-181d	AACAUUCAUUGUUGUCGGUGGGUU
hsa-miR-200a	hsa-miR-200a	CAUCUUACCGGACAGUGCUGGA
hsa-miR-20b	hsa-miR-20b	CAAAGUGCUCAUAGUGCAGGUAG	bta-miR-20b	bta-miR-20b	CAAAGUGCUCACAGUGCAGGUA
hsa-miR-1	hsa-miR-1	UGGAAUGUAAAGAAGUAUGUA
hsa-miR-26a	hsa-miR-26a	UUCAAGUAAUCCAGGAUAGGC	bta-miR-26a	bta-miR-26a	UUCAAGUAAUCCAGGAUAGGCU
hsa-miR-26b	hsa-miR-26b	UUCAAGUAAUUCAGGAUAGGUU	bta-miR-26b	bta-miR-26b	UUCAAGUAAUUCAGGAUAGGUU
hsa-miR-27a	hsa-miR-27a	UUCACAGUGGCUAAGUUCCGC	bta-miR-27a	bta-miR-27a	UUCACAGUGGCUAAGUUCCG
hsa-miR-27b	hsa-miR-27b	UUCACAGUGGCUAAGUUCUGC	bta-miR-27b	bta-miR-27b	UUCACAGUGGCUAAGUUCUGC
hsa-miR-103	hsa-miR-103	AGCAGCAUUGUACAGGGCUAUGA	bta-miR-103	bta-miR-103	AGCAGCAUUGUACAGGGCUAUGA
hsa-miR-125a	hsa-miR-125a	UCCCUGAGACCCUUUAACCUGUG	bta-miR-125a	bta-miR-125a	UCCCUGAGACCCUUUAACCUGUG
hsa-miR-125b	hsa-miR-125b	UCCCUGAGACCCUAACUUGUGA	bta-miR-125b	bta-miR-125b	UCCCUGAGACCCUAACUUGUGA
hsa-miR-152	hsa-miR-152	UCAGUGCAUGACAGAACUUGGG
hsa-miR-183	hsa-miR-183	UAUGGCACUGGUAGAAUUCACUG
hsa-miR-210	hsa-miR-210	CUGUGCGUGUGACAGCGGCUGA	bta-miR-210	bta-miR-210	ACUGUGCGUGUGACAGCGGCUGA
hsa-miR-222	hsa-miR-222	AGCUACAUCUGGCUACUGGGUCUC	bta-miR-222	bta-miR-222	AGCUACAUCUGGCUACUGGGU
hsa-miR-296	hsa-miR-296	AGGGCCCCCCCUCAAUCCUGU
hsa-miR-302a	hsa-miR-302a	UAAACGUGGAUGUACUUGCUUU
hsa-miR-302c	hsa-miR-302c	UUUAACAUGGGGGUACCUGCUG
hsa-miR-302d	hsa-miR-302d	UAAGUGCUUCCAUGUUUGAGUGU
hsa-miR-324-5p	hsa-miR-324-5p	CGCAUCCCCUAGGGCAUUGGUGU
hsa-miR-367	hsa-miR-367	AAUUGCACUUUAGCAAUGGUGA
hsa-miR-423	hsa-miR-423	AGCUCGGUCUGAGGCCCCUCAG	bta-miR-423	bta-miR-423	AAGCUCGGUCUGAGGCCCCUCAGU
hsa-miR-324-3p	hsa-miR-324-3p	CCACUGCCCCAGGUGCUGCUGG
hsa-miR-369-5p	hsa-miR-369-5p	AGAUCGACCGUGUUAUAUUCGC	bta-miR-369-5p	bta-miR-369-5p	AUCGACCGUGUUAUAUUCGC
hsa-miR-449	hsa-miR-449	UGGCAGUGUAUUGUUAGCUGGU
hsa-miR-497	hsa-miR-497	CAGCAGCACACUGUGGUUUGU	bta-miR-497	bta-miR-497	CAGCAGCACACUGUGGUUUGUA
hsa-miR-501	hsa-miR-501	AAUCCUUUGUCCCUGGGUGAGA
hsa-miR-509	hsa-miR-509	UGAUUGGUACGUCUGUGGGUAGA
hsa-miR-510	hsa-miR-510	UACUCAGGAGAGUGGCAAUCACA
hsa-miR-511	hsa-miR-511	GUGUCUUUUGCUCUGCAGUCA
hsa-miR-514	hsa-miR-514	AUUGACACUUCUGUGAGUAG
hsa-miR-515-3p	hsa-miR-515-3p	GAGUGCCUUCUUUUGGAGCGU
hsa-miR-515-5p	hsa-miR-515-5p	UUCUCCAAAAGAAAGCACUUUCUG
hsa-miR-517a	hsa-miR-517a	AUCGUGCAUCCCUUUAGAGUGUU
hsa-miR-517b	hsa-miR-517b	UCGUGCAUCCCUUUAGAGUGUU
hsa-miR-517c	hsa-miR-517c	AUCGUGCAUCCUUUUAGAGUGU
hsa-miR-518a	hsa-miR-518a	AAAGCGCUUCCCUUUGCUGGA
hsa-miR-518b	hsa-miR-518b	CAAAGCGCUCCCCUUUAGAGGU
hsa-miR-518c	hsa-miR-518c	CAAAGCGCUUCUCUUUAGAGUG
hsa-miR-518d	hsa-miR-518d	CAAAGCGCUUCCCUUUGGAGC
hsa-miR-518e	hsa-miR-518e	AAAGCGCUUCCCUUCAGAGUGU
hsa-miR-520a	hsa-miR-520a	AAAGUGCUUCCCUUUGGACUGU
hsa-miR-520b	hsa-miR-520b	AAAGUGCUUCCUUUUAGAGGG
hsa-miR-520c	hsa-miR-520c	AAAGUGCUUCCUUUUAGAGGGUU
hsa-miR-520d	hsa-miR-520d	AAAGUGCUUCUCUUUGGUGGGUU
hsa-miR-520e	hsa-miR-520e	AAAGUGCUUCCUUUUUGAGGG
hsa-miR-520f	hsa-miR-520f	AAGUGCUUCCUUUUAGAGGGUU
hsa-miR-520g	hsa-miR-520g	ACAAAGUGCUUCCCUUUAGAGUGU
hsa-miR-520h	hsa-miR-520h	ACAAAGUGCUUCCCUUUAGAGU
hsa-miR-30a-3p	hsa-miR-30a-3p	CUUUCAGUCGGAUGUUUGCAGC
hsa-miR-30a-5p	hsa-miR-30a-5p	UGUAAACAUCCUCGACUGGAAG	bta-miR-30a-5p	bta-miR-30a-5p	UGUAAACAUCCUCGACUGGAAGCU
hsa-miR-30c	hsa-miR-30c	UGUAAACAUCCUACACUCUCAGC	bta-miR-30c	bta-miR-30c	UGUAAACAUCCUACACUCUCAGC
hsa-miR-30d	hsa-miR-30d	UGUAAACAUCCCCGACUGGAAG	bta-miR-30d	bta-miR-30d	UGUAAACAUCCCCGACUGGAAGCU
hsa-miR-30e-3p	hsa-miR-30e-3p	CUUUCAGUCGGAUGUUUACAGC
hsa-miR-95	hsa-miR-95	UUCAACGGGUAUUUAUUGAGCA
hsa-miR-100	hsa-miR-100	AACCCGUAGAUCCGAACUUGUG
hsa-miR-101	hsa-miR-101	UACAGUACUGUGAUAACUGAAG	bta-miR-101	bta-miR-101	UACAGUACUGUGAUAACUGAA
hsa-miR-126*	hsa-miR-126*	CAUUAUUACUUUUGGUACGCG	bta-miR-126*	bta-miR-126*	CAUUAUUACUUUUGGUACGCG
hsa-miR-127	hsa-miR-127	UCGGAUCCGUCUGAGCUUGGCU	bta-miR-127	bta-miR-127	UCGGAUCCGUCUGAGCUUGGCU
hsa-miR-132	hsa-miR-132	UAACAGUCUACAGCCAUGGUCG	bta-miR-132	bta-miR-132	UAACAGUCUACAGCCAUGGUCG
hsa-miR-133a	hsa-miR-133a	UUGGUCCCCUUCAACCAGCUGU
hsa-miR-135a	hsa-miR-135a	UAUGGCUUUUUAUUCCUAUGUGA
hsa-miR-135b	hsa-miR-135b	UAUGGCUUUUCAUUCCUAUGUG
hsa-miR-148a	hsa-miR-148a	UCAGUGCACUACAGAACUUUGU	bta-miR-148a	bta-miR-148a	UCAGUGCACUACAGAACUUUGU
hsa-miR-148b	hsa-miR-148b	UCAGUGCAUCACAGAACUUUGU	bta-miR-148b	bta-miR-148b	UCAGUGCAUCACAGAACUUUGU
hsa-miR-184	hsa-miR-184	UGGACGGAGAACUGAUAAGGGU
hsa-miR-192	hsa-miR-192	CUGACCUAUGAAUUGACAGCC	bta-miR-192	bta-miR-192	CUGACCUAUGAAUUGACAGCCAG
hsa-miR-194	hsa-miR-194	UGUAACAGCAACUCCAUGUGGA
hsa-miR-203	hsa-miR-203	GUGAAAUGUUUAGGACCACUAG
hsa-miR-204	hsa-miR-204	UUCCCUUUGUCAUCCUAUGCCU	bta-miR-204	bta-miR-204	UUCCCUUUGUCAUCCUAUGCCU
hsa-miR-206	hsa-miR-206	UGGAAUGUAAGGAAGUGUGUGG
hsa-miR-211	hsa-miR-211	UUCCCUUUGUCAUCCUUCGCCU
hsa-miR-216	hsa-miR-216	UAAUCUCAGCUGGCAACUGUG
hsa-miR-217	hsa-miR-217	UACUGCAUCAGGAACUGAUUGGAU
hsa-miR-330	hsa-miR-330	GCAAAGCACACGGCCUGCAGAGA
hsa-miR-335	hsa-miR-335	UCAAGAGCAAUAACGAAAAAUGU
hsa-miR-371	hsa-miR-371	GUGCCGCCAUCUUUUGAGUGU
hsa-miR-379	hsa-miR-379	UGGUAGACUAUGGAACGUA
hsa-miR-381	hsa-miR-381	UAUACAAGGGCAAGCUCUCUGU
hsa-miR-383	hsa-miR-383	AGAUCAGAAGGUGAUUGUGGCU
hsa-miR-198	hsa-miR-198	GGUCCAGAGGGGAGAUAGG
hsa-miR-30b	hsa-miR-30b	UGUAAACAUCCUACACUCAGCU	bta-miR-30b	bta-miR-30b	UGUAAACAUCCUACACUCAGCU
hsa-miR-133b	hsa-miR-133b	UUGGUCCCCUUCAACCAGCUA
hsa-miR-224	hsa-miR-224	CAAGUCACUAGUGGUUCCGUUUA
hsa-miR-299-5p	hsa-miR-299-5p	UGGUUUACCGUCCCACAUACAU
hsa-miR-31	hsa-miR-31	GGCAAGAUGCUGGCAUAGCUG	bta-miR-31	bta-miR-31	AGGCAAGAUGCUGGCAUAGCU
hsa-miR-409-5p	hsa-miR-409-5p	AGGUUACCCGAGCAACUUUGCA
hsa-miR-432	hsa-miR-432	UCUUGGAGUAGGUCAUUGGGUGG
hsa-miR-433	hsa-miR-433	AUCAUGAUGGGCUCCUCGGUGU
hsa-miR-485-5p	hsa-miR-485-5p	AGAGGCUGGCCGUGAUGAAUUC
hsa-miR-489	hsa-miR-489	AGUGACAUCACAUAUACGGCAGC
hsa-miR-494	hsa-miR-494	UGAAACAUACACGGGAAACCUCUU
hsa-miR-506	hsa-miR-506	UAAGGCACCCUUCUGAGUAGA
hsa-miR-508	hsa-miR-508	UGAUUGUAGCCUUUUGGAGUAGA
hsa-miR-521	hsa-miR-521	AACGCACUUCCCUUUAGAGUGU
hsa-miR-7	hsa-miR-7	UGGAAGACUAGUGAUUUUGUUG	bta-miR-7	bta-miR-7	UGGAAGACUAGUGAUUUUGUUGUU
hsa-miR-23b	hsa-miR-23b	AUCACAUUGCCAGGGAUUACC	bta-miR-23b	bta-miR-23b	AUCACAUUGCCAGGGAUUACCAC
hsa-miR-28	hsa-miR-28	AAGGAGCUCACAGUCUAUUGAG
hsa-miR-32	hsa-miR-32	UAUUGCACAUUACUAAGUUGC
hsa-miR-134	hsa-miR-134	UGUGACUGGUUGACCAGAGGG
hsa-miR-147	hsa-miR-147	GUGUGUGGAAAUGCUUCUGC
hsa-miR-149	hsa-miR-149	UCUGGCUCCGUGUCUUCACUCC
hsa-miR-153	hsa-miR-153	UUGCAUAGUCACAAAAGUGA
hsa-miR-186	hsa-miR-186	CAAAGAAUUCUCCUUUUGGGCUU	bta-miR-186	bta-miR-186	CAAAGAAUUCUCCUUUUGGGCU
hsa-miR-187	hsa-miR-187	UCGUGUCUUGUGUUGCAGCCG
hsa-miR-190	hsa-miR-190	UGAUAUGUUUGAUAUAUUAGGU
hsa-miR-193a	hsa-miR-193a	AACUGGCCUACAAAGUCCCAG	bta-miR-193a	bta-miR-193a	AACUGGCCUACAAAGUCCCAGU
hsa-miR-196a	hsa-miR-196a	UAGGUAGUUUCAUGUUGUUGG
hsa-miR-196b	hsa-miR-196b	UAGGUAGUUUCCUGUUGUUGG
hsa-miR-197	hsa-miR-197	UUCACCACCUUCUCCACCCAGC
hsa-miR-205	hsa-miR-205	UCCUUCAUUCCACCGGAGUCUG	bta-miR-205	bta-miR-205	UCCUUCAUUCCACCGGAGUCUG
hsa-miR-208	hsa-miR-208	AUAAGACGAGCAAAAAGCUUGU
hsa-miR-213	hsa-miR-213	ACCAUCGACCGUUGAUUGUACC
hsa-miR-214	hsa-miR-214	ACAGCAGGCACAGACAGGCAG	bta-miR-214	bta-miR-214	ACAGCAGGCACAGACAGGCAGU
hsa-miR-220	hsa-miR-220	CCACACCGUAUCUGACACUUU
hsa-miR-320	hsa-miR-320	AAAAGCUGGGUUGAGAGGGCGAA	bta-miR-320	bta-miR-320	AAAAGCUGGGUUGAGAGGGCGA
hsa-miR-325	hsa-miR-325	CCUAGUAGGUGUCCAGUAAGUGU
hsa-miR-326	hsa-miR-326	CCUCUGGGCCCUUCCUCCAG
hsa-miR-328	hsa-miR-328	CUGGCCCUCUCUGCCCUUCCGU
hsa-miR-331	hsa-miR-331	GCCCCUGGGCCUAUCCUAGAA	bta-miR-331	bta-miR-331	GCCCCUGGGCCUAUCCUAGAA
hsa-miR-337	hsa-miR-337	UCCAGCUCCUAUAUGAUGCCUUU
hsa-miR-339	hsa-miR-339	UCCCUGUCCUCCAGGAGCUCA
hsa-miR-340	hsa-miR-340	UCCGUCUCAGUUACUUUAUAGCC
hsa-miR-342	hsa-miR-342	UCUCACACAGAAAUCGCACCCGUC	bta-miR-342	bta-miR-342	UCUCACACAGAAAUCGCACCCAUCU
hsa-miR-361	hsa-miR-361	UUAUCAGAAUCUCCAGGGGUAC	bta-miR-361	bta-miR-361	UUAUCAGAAUCUCCAGGGGUAC
hsa-miR-374	hsa-miR-374	UUAUAAUACAACCUGAUAAGUG	bta-miR-374	bta-miR-374	UUAUAAUACAACCUGAUAAGUG
hsa-miR-380-3p	hsa-miR-380-3p	UAUGUAAUAUGGUCCACAUCUU	bta-miR-380-3p	bta-miR-380-3p	UAUGUAAUGUGGUCCACGUCU
hsa-miR-422b	hsa-miR-422b	CUGGACUUGGAGUCAGAAGGCC
hsa-miR-98	hsa-miR-98	UGAGGUAGUAAGUUGUAUUGUU	bta-miR-98	bta-miR-98	UGAGGUAGUAAGUUGUAUUGUU
hsa-miR-151	hsa-miR-151	ACUAGACUGAAGCUCCUUGAGG	bta-miR-151	bta-miR-151	CUAGACUGAAGCUCCUUGAGG
hsa-miR-182	hsa-miR-182	UUUGGCAAUGGUAGAACUCACA
hsa-miR-422a	hsa-miR-422a	CUGGACUUAGGGUCAGAAGGCC
hsa-miR-193b	hsa-miR-193b	AACUGGCCCUCAAAGUCCCGCUUU
hsa-miR-365	hsa-miR-365	UAAUGCCCCUAAAAAUCCUUAU	bta-miR-365	bta-miR-365	UAAUGCCCCUAAAAAUCCUUAU
hsa-miR-425-3p	hsa-miR-425-3p	AUCGGGAAUGUCGUGUCCGCC	bta-miR-425-3p	bta-miR-425-3p	AUCGGGAAUGUCGUGUCCGCCC
hsa-miR-429	hsa-miR-429	UAAUACUGUCUGGUAAAACCGU
hsa-miR-491	hsa-miR-491	AGUGGGGAACCCUUCCAUGAGGA
hsa-miR-496	hsa-miR-496	AUUACAUGGCCAAUCUC
hsa-miR-500	hsa-miR-500	AUGCACCUGGGCAAGGAUUCUG
hsa-miR-502	hsa-miR-502	AUCCUUGCUAUCUGGGUGCUA
hsa-let-7f	hsa-let-7f	UGAGGUAGUAGAUUGUAUAGUU	bta-let-7f	bta-let-7f	UGAGGUAGUAGAUUGUAUAGUU
hsa-miR-105	hsa-miR-105	UCAAAUGCUCAGACUCCUGU
hsa-miR-106b	hsa-miR-106b	UAAAGUGCUGACAGUGCAGAU	bta-miR-106b	bta-miR-106b	AAAAGUGCUUACAGUGCAGGUA
hsa-miR-122a	hsa-miR-122a	UGGAGUGUGACAAUGGUGUUUGU
hsa-miR-124a	hsa-miR-124a	UUAAGGCACGCGGUGAAUGCCA	bta-miR-124a	bta-miR-124a	UUAAGGCACGCGGUGAAUGCCAA
hsa-miR-126	hsa-miR-126	UCGUACCGUGAGUAAUAAUGC	bta-miR-126	bta-miR-126	CGUACCGUGAGUAAUAAUGCG
hsa-miR-128	hsa-miR-128	UCACAGUGAACCGGUCUCUUUC
hsa-miR-129	hsa-miR-129	CUUUUUGCGGUCUGGGCUUGC
hsa-miR-130a	hsa-miR-130a	CAGUGCAAUGUUAAAAGGGCAU
hsa-miR-130b	hsa-miR-130b	CAGUGCAAUGAUGAAAGGGCAU
hsa-miR-139	hsa-miR-139	UCUACAGUGCACGUGUCU	bta-miR-139	bta-miR-139	UCUACAGUGCACGUGUCUCCAGU
hsa-miR-140	hsa-miR-140	AGUGGUUUUACCCUAUGGUAG
hsa-miR-143	hsa-miR-143	UGAGAUGAAGCACUGUAGCUCA
hsa-miR-145	hsa-miR-145	GUCCAGUUUUCCCAGGAAUCCCUU	bta-miR-145	bta-miR-145	GUCCAGUUUUCCCAGGAAUCCCU
hsa-miR-16	hsa-miR-16	UAGCAGCACGUAAAUAUUGGCG	bta-miR-16	bta-miR-16	UAGCAGCACGUAAAUAUUGGC
hsa-miR-182	hsa-miR-182	UGGUUCUAGACUUGCCAACUA
hsa-miR-185	hsa-miR-185	UGGAGAGAAAGGCAGUUC
hsa-miR-189	hsa-miR-189	GUGCCUACUGAGCUGAUAUCAGU
hsa-miR-18b	hsa-miR-18b	UAAGGUGCAUCUAGUGCAGUUA	bta-miR-18b	bta-miR-18b	UAAGGUGCAUCUAGUGCAGUUA
hsa-miR-195	hsa-miR-195	UAGCAGCACAGAAAUAUUGGC	bta-miR-195	bta-miR-195	UAGCAGCACAGAAAUAUUGGCA
hsa-miR-200a	hsa-miR-200a	UAACACUGUCUGGUAACGAUGU	bta-miR-200a	bta-miR-200a	UAACACUGUCUGGUAACGAUGUU
hsa-miR-202	hsa-miR-202	AGAGGUAUAGGGCAUGGGAAAA
hsa-miR-202	hsa-miR-202	UUUCCUAUGCAUAUACUUCUUU
hsa-miR-22	hsa-miR-22	AAGCUGCCAGUUGAAGAACUGU
hsa-miR-23a	hsa-miR-23a	AUCACAUUGCCAGGGAUUUCC	bta-miR-23a	bta-miR-23a	AUCACAUUGCCAGGGAUUUCCA
hsa-miR-299-3p	hsa-miR-299-3p	UAUGUGGGAUGGUAAACCGCUU		bta-miR-299-3p
hsa-miR-29a	hsa-miR-29a	UAGCACCAUCUGAAAUCGGUU	bta-miR-29a	bta-miR-29a	CUAGCACCAUCUGAAAUCGGUUA
hsa-miR-29c	hsa-miR-29c	UAGCACCAUUUGAAAUCGGU	bta-miR-29c	bta-miR-29c	UAGCACCAUUUGAAAUCGGUUA
hsa-miR-302a	hsa-miR-302a	UAAGUGCUUCCAUGUUUUGGUGA
hsa-miR-302b	hsa-miR-302b	UAAGUGCUUCCAUGUUUUAGUAG
hsa-miR-302b	hsa-miR-302b	ACUUUAACAUGGAAGUGCUUUCU
hsa-miR-302c	hsa-miR-302c	UAAGUGCUUCCAUGUUUCAGUGG
hsa-miR-329	hsa-miR-329	AACACACCUGGUUAACCUCUUU
hsa-miR-33	hsa-miR-33	GUGCAUUGUAGUUGCAUUG
hsa-miR-362	hsa-miR-362	AAUCCUUGGAACCUAGGUGUGAGU
hsa-miR-369-3p	hsa-miR-369-3p	AAUAAUACAUGGUUGAUCUUU	bta-miR-369-3p	bta-miR-369-3p	AAUAAUACAUGGUUGAUCUUU
hsa-miR-376a	hsa-miR-376a	AUCAUAGAGGAAAAUCCACGU
hsa-miR-376b	hsa-miR-376b	AUCAUAGAGGAAAAUCCAUGUU
hsa-miR-380-5p	hsa-miR-380-5p	UGGUUGACCAUAGAACAUGCGC	bta-miR-380-5p	bta-miR-380-5p	UGGUUGACCAUAGAACAUGCGC
hsa-miR-410	hsa-miR-410	AAUAUAACACAGAUGGCCUGU
hsa-miR-412	hsa-miR-412	ACUUCACCUGGUCCACUAGCCGU
hsa-miR-432	hsa-miR-432	CUGGAUGGCUCCUCCAUGUCU
hsa-miR-512-5p	hsa-miR-512-5p	CACUCAGCCUUGAGGGCACUUUC
hsa-miR-9	hsa-miR-9	UAAAGCUAGAUAACCGAAAGU
hsa-miR-99a	hsa-miR-99a	AACCCGUAGAUCCGAUCUUGUG	bta-miR-99a	bta-miR-99a	AACCCGUAGAUCCGAUCUUGU
hsa-miR-99b	hsa-miR-99b	CACCCGUAGAACCGACCUUGCG	bta-miR-99b	bta-miR-99b	CACCCGUAGAACCGACCUUGCG
hsa-miR-15a	hsa-miR-15a	UAGCAGCACAUAAUGGUUUGUG	bta-miR-15a	bta-miR-15a	UAGCAGCACAUAAUGGUUUGU
hsa-miR-15b	hsa-miR-15b	UAGCAGCACAUCAUGGUUUACA	bta-miR-15b	bta-miR-15b	UAGCAGCACAUCAUGGUUUACA
hsa-miR-199a-5p	hsa-miR-199a-5p	CCCAGUGUUCAGACUACCUGUUC	bta-miR-199a-5p	bta-miR-199a-5p	CCCAGUGUUCAGACUACCUGUU
hsa-miR-199a-3p	hsa-miR-199a-3p	UACAGUAGUCUGCACAUUGGUU	bta-miR-199a-3p	bta-miR-199a-3p	ACAGUAGUCUGCACAUUGGUUA
hsa-miR-199b	hsa-miR-199b	CCCAGUGUUUAGACUAUCUGUUC	bta-miR-199b	bta-miR-199b	CCCAGUGUUUAGACUAUCUGUUC
hsa-miR-219	hsa-miR-219	UGAUUGUCCAAACGCAAUUCU
hsa-miR-25	hsa-miR-25	CAUUGCACUUGUCUCGGUCUGA	bta-miR-25	bta-miR-25	CAUUGCACUUGUCUCGGUCUGA
hsa-miR-30e-5p	hsa-miR-30e-5p	UGUAAACAUCCUUGACUGGA	bta-miR-30e-5p	bta-miR-30e-5p	UGUAAACAUCCUUGACUGGAAGCU
hsa-miR-323	hsa-miR-323	GCACAUUACACGGUCGACCUCU
hsa-miR-338	hsa-miR-338	UCCAGCAUCAGUGAUUUUGUUGA
hsa-miR-368	hsa-miR-368	ACAUAGAGGAAAUUCCACGUUU
hsa-miR-373	hsa-miR-373	GAAGUGCUUCGAUUUUGGGGUGU
hsa-miR-373	hsa-miR-373	ACUCAAAAUGGGGGCGCUUUCC
hsa-miR-382	hsa-miR-382	GAAGUUGUUCGUGGUGGAUUCG
hsa-miR-424	hsa-miR-424	CAGCAGCAAUUCAUGUUUUGAA
hsa-miR-448	hsa-miR-448	UUGCAUAUGUAGGAUGUCCCAU
hsa-miR-450	hsa-miR-450	UUUUUGCGAUGUGUUCCUAAUA	bta-miR-450	bta-miR-450	UUUUGCGAUGUGUUCCUAAUAU
hsa-miR-451	hsa-miR-451	AAACCGUUACCAUUACUGAGUUU
hsa-miR-452	hsa-miR-452	UGUUUGCAGAGGAAACUGAGAC
hsa-miR-452	hsa-miR-452	UCAGUCUCAUCUGCAAAGAAG
hsa-miR-453	hsa-miR-453	GAGGUUGUCCGUGGUGAGUUCG
hsa-miR-485-3p	hsa-miR-485-3p	GUCAUACACGGCUCUCCUCUCU
hsa-miR-486	hsa-miR-486	UCCUGUACUGAGCUGCCCCGAG
hsa-miR-488	hsa-miR-488	CCCAGAUAAUGGCACUCUCAA
hsa-miR-490	hsa-miR-490	CAACCUGGAGGACUCCAUGCUG
hsa-miR-492	hsa-miR-492	AGGACCUGCGGGACAAGAUUCUU
hsa-miR-493	hsa-miR-493	UUGUACAUGGUAGGCUUUCAUU
hsa-miR-503	hsa-miR-503	UAGCAGCGGGAACAGUUCUGCAG
hsa-miR-504	hsa-miR-504	AGACCCUGGUCUGCACUCUAU
hsa-miR-505	hsa-miR-505	GUCAACACUUGCUGGUUUCCUC
hsa-miR-507	hsa-miR-507	UUUUGCACCUUUUGGAGUGAA
hsa-miR-513	hsa-miR-513	UUCACAGGGAGGUGUCAUUUAU
hsa-miR-516-5p	hsa-miR-516-5p	CAUCUGGAGGUAAGAAGCACUUU
hsa-miR-517	hsa-miR-517	CCUCUAGAUGGAAGCACUGUCU
hsa-miR-518c	hsa-miR-518c	UCUCUGGAGGGAAGCACUUUCUG
hsa-miR-518f	hsa-miR-518f	AAAGCGCUUCUCUUUAGAGGA
hsa-miR-519b	hsa-miR-519b	AAAGUGCAUCCUUUUAGAGGUUU
hsa-miR-519c	hsa-miR-519c	AAAGUGCAUCUUUUUAGAGGAU
hsa-miR-519d	hsa-miR-519d	CAAAGUGCCUCCCUUUAGAGUGU
hsa-miR-519e	hsa-miR-519e	AAAGUGCCUCCUUUUAGAGUGU
hsa-miR-522	hsa-miR-522	AAAAUGGUUCCCUUUAGAGUGUU
hsa-miR-523	hsa-miR-523	AACGCGCUUCCCUAUAGAGGG
hsa-miR-524	hsa-miR-524	GAAGGCGCUUCCCUUUGGAGU
hsa-miR-526b	hsa-miR-526b	AAAGUGCUUCCUUUUAGAGGC
hsa-miR-96	hsa-miR-96	UUUGGCACUAGCACAUUUUUGC
hsa-miR-651	hsa-miR-651	UUUAGGAUAAGCUUGACUUUUG
hsa-miR-376a	hsa-miR-376a	GGUAGAUUCUCCUUCUAUGAG
hsa-miR-542-5p	hsa-miR-542-5p	UCGGGGAUCAUCAUGUCACGAG
hsa-miR-545	hsa-miR-545	AUCAGCAAACAUUUAUUGUGUG	bta-miR-545	bta-miR-545	AUCAACAAACAUUUAUUGUGUG
hsa-miR-544	hsa-miR-544	AUUCUGCAUUUUUAGCAAGU
hsa-miR-656	hsa-miR-656	AAUAUUAUACAGUCAACCUCU
hsa-miR-549	hsa-miR-549	UGACAACUAUGGAUGAGCUCU
hsa-miR-657	hsa-miR-657	GGCAGGUUCUCACCCUCUCUAGG
hsa-miR-658	hsa-miR-658	GGCGGAGGGAAGUAGGUCCGUUGGU
hsa-miR-660	hsa-miR-660	UACCCAUUGCAUAUCGGAGUUG	bta-miR-660	bta-miR-660	UACCCAUUGCAUAUCGGAGCUG
hsa-miR-425-5p	hsa-miR-425-5p	AAUGACACGAUCACUCCCGUUGA	bta-miR-425-5p	bta-miR-425-5p	AUGACACGAUCACUCCCGUUGA
hsa-miR-652	hsa-miR-652	AAUGGCGCCACUAGGGUUGUGCA
hsa-miR-532	hsa-miR-532	CAUGCCUUGAGUGUAGGACCGU	bta-miR-532	bta-miR-532	CAUGCCUUGAGUGUAGGACCGU
hsa-miR-551a	hsa-miR-551a	GCGACCCACUCUUGGUUUCCA
hsa-miR-552	hsa-miR-552	AACAGGUGACUGGUUAGACAA
hsa-miR-553	hsa-miR-553	AAAACGGUGAGAUUUUGUUUU
hsa-miR-554	hsa-miR-554	GCUAGUCCUGACUCAGCCAGU
hsa-miR-555	hsa-miR-555	AGGGUAAGCUGAACCUCUGAU
hsa-miR-562	hsa-miR-562	AAAGUAGCUGUACCAUUUGC
hsa-miR-563	hsa-miR-563	AGGUUGACAUACGUUUCCC
hsa-miR-564	hsa-miR-564	AGGCACGGUGUCAGCAGGC
hsa-miR-565	hsa-miR-565	GGCUGGCUCGCGAUGUCUGUUU
hsa-miR-566	hsa-miR-566	GGGCGCCUGUGAUCCCAAC
hsa-miR-551b	hsa-miR-551b	GCGACCCAUACUUGGUUUCAG
hsa-miR-569	hsa-miR-569	AGUUAAUGAAUCCUGGAAAGU
hsa-miR-570	hsa-miR-570	GAAAACAGCAAUUACCUUUGCA
hsa-miR-548a	hsa-miR-548a	CAAAACUGGCAAUUACUUUUGC
hsa-miR-586	hsa-miR-586	UAUGCAUUGUAUUUUUAGGUCC
hsa-miR-587	hsa-miR-587	UUUCCAUAGGUGAUGAGUCAC
hsa-miR-548b	hsa-miR-548b	CAAGAACCUCAGUUGCUUUUGU
hsa-miR-588	hsa-miR-588	UUGGCCACAAUGGGUUAGAAC
hsa-miR-589	hsa-miR-589	UCAGAACAAAUGCCGGUUCCCAGA
hsa-miR-550	hsa-miR-550	UGUCUUACUCCCUCAGGCACAU
hsa-miR-591	hsa-miR-591	AGACCAUGGGUUCUCAUUGU
hsa-miR-593	hsa-miR-593	AGGCACCAGCCAGGCAUUGCUCAGC
hsa-miR-594	hsa-miR-594	CCCAUCUGGGGUGGCCUGUGACUUU
hsa-miR-596	hsa-miR-596	AAGCCUGCCCGGCUCCUCGGG
hsa-miR-597	hsa-miR-597	UGUGUCACUCGAUGACCACUGU
hsa-miR-622	hsa-miR-622	ACAGUCUGCUGAGGUUGGAGC
hsa-miR-599	hsa-miR-599	GUUGUGUCAGUUUAUCAAAC
hsa-miR-600	hsa-miR-600	ACUUACAGACAAGAGCCUUGCUC
hsa-miR-624	hsa-miR-624	UAGUACCAGUACCUUGUGUUCA
hsa-miR-601	hsa-miR-601	UGGUCUAGGAUUGUUGGAGGAG
hsa-miR-626	hsa-miR-626	AGCUGUCUGAAAAUGUCUU
hsa-miR-629	hsa-miR-629	GUUCUCCCAACGUAAGCCCAGC
hsa-miR-548d	hsa-miR-548d	CAAAAACCACAGUUUCUUUUGC
hsa-miR-639	hsa-miR-639	AUCGCUGCGGUUGCGAGCGCUGU
hsa-miR-613	hsa-miR-613	AGGAAUGUUCCUUCUUUGCC
hsa-miR-614	hsa-miR-614	GAACGCCUGUUCUUGCCAGGUGG
hsa-miR-615	hsa-miR-615	UCCGAGCCUGGGUCUCCCUCU
hsa-miR-616	hsa-miR-616	ACUCAAAACCCUUCAGUGACUU
hsa-miR-548c	hsa-miR-548c	CAAAAAUCUCAAUUACUUUUGC
hsa-miR-617	hsa-miR-617	AGACUUCCCAUUUGAAGGUGGC
hsa-miR-642	hsa-miR-642	GUCCCUCUCCAAAUGUGUCUUG
hsa-miR-618	hsa-miR-618	AAACUCUACUUGUCCUUCUGAGU
hsa-miR-644	hsa-miR-644	AGUGUGGCUUUCUUAGAGC
hsa-miR-646	hsa-miR-646	AAGCAGCUGCCUCUGAGGC
hsa-miR-647	hsa-miR-647	GUGGCUGCACUCACUUCCUUC
hsa-miR-649	hsa-miR-649	AAACCUGUGUUGUUCAAGAGUC
hsa-miR-650	hsa-miR-650	AGGAGGCAGCGCUCUCAGGAC
hsa-miR-661	hsa-miR-661	UGCCUGGGUCUCUGGCCUGCGCGU
hsa-miR-662	hsa-miR-662	UCCCACGUUGUGGCCCAGCAG
hsa-miR-449b	hsa-miR-449b	AGGCAGUGUAUUGUUAGCUGGC
hsa-miR-653	hsa-miR-653	UUGAAACAAUCUCUACUGAAC
hsa-miR-411	hsa-miR-411	UAGUAGACCGUAUAGCGUACG
hsa-miR-654	hsa-miR-654	UGGUGGGCCGCAGAACAUGUGC
hsa-miR-572	hsa-miR-572	GUCCGCUCGGCGGUGGCCCA
hsa-miR-575	hsa-miR-575	GAGCCAGUUGGACAGGAGC
hsa-miR-576	hsa-miR-576	AUUCUAAUUUCUCCACGUCUUUG
hsa-miR-578	hsa-miR-578	CUUCUUGUGCUCUAGGAUUGU
hsa-miR-579	hsa-miR-579	AUUCAUUUGGUAUAAACCGCGAU
hsa-miR-580	hsa-miR-580	UUGAGAAUGAUGAAUCAUUAGG
hsa-miR-585	hsa-miR-585	UGGGCGUAUCUGUAUGCUA
hsa-miR-200b	hsa-miR-200b	UAAUACUGCCUGGUAAUGAUGAC	bta-miR-200b	bta-miR-200b	UAAUACUGCCUGGUAAUGAUG
hsa-miR-484	hsa-miR-484	UCAGGCUCAGUCCCCUCCCGAU	bta-miR-484	bta-miR-484	UCAGGCUCAGUCCCCUCCCGAU
hsa-miR-512-3p	hsa-miR-512-3p	AAGUGCUGUCAUAGCUGAGGUC
hsa-miR-631	hsa-miR-631	AGACCUGGCCCAGACCUCAGC
hsa-miR-363	hsa-miR-363	CGGGUGGAUCACGAUGCAAUUU
hsa-miR-487b	hsa-miR-487b	AAUCGUACAGGGUCAUCCACUU	bta-miR-487b	bta-miR-487b	AAUCGUACAGGGUCAUCCACUU
hsa-miR-645	hsa-miR-645	UCUAGGCUGGUACUGCUGA
hsa-miR-659	hsa-miR-659	CUUGGUUCAGGGAGGGUCCCCA
hsa-miR-556	hsa-miR-556	GAUGAGCUCAUUGUAAUAUG
hsa-miR-558	hsa-miR-558	UGAGCUGCUGUACCAAAAU
hsa-miR-627	hsa-miR-627	GUGAGUCUCUAAGAAAAGAGGA
hsa-miR-630	hsa-miR-630	AGUAUUCUGUACCAGGGAAGGU
hsa-miR-603	hsa-miR-603	CACACACUGCAAUUACUUUUGC
hsa-miR-606	hsa-miR-606	AAACUACUGAAAAUCAAAGAU
hsa-miR-607	hsa-miR-607	GUUCAAAUCCAGAUCUAUAAC
hsa-miR-608	hsa-miR-608	AGGGGUGGUGUUGGGACAGCUCCGU
hsa-miR-609	hsa-miR-609	AGGGUGUUUCUCUCAUCUCU
hsa-miR-633	hsa-miR-633	CUAAUAGUAUCUACCACAAUAAA
has-miR-499	has-miR-499	UUAAGACUUGCAGUGAUGUUU	bta-miR-499	bta-miR-499	UUAAGACUUGCAGUGAUGUUU
