# Supplementary material for: Identification and Analysis of Genetic Variations in Pri-MiRNAs Expressed Specifically or at a High Level in Sheep Skeletal Muscle
Source: PLoS One. 2015 Feb 20;10(2):e0117327. doi: 10.1371/journal.pone.0117327 (PMC4336289; doi:10.1371/journal.pone.0117327)
Supplement: S2 Table — (XLS) [file pone.0117327.s002.xls]

## Sheet: ST2
Table S2: miRNAs detected in sheep skeletal muscle
MiRNA	Probe Name	Normalized signal
miR-379	hsa-miR-379	614
miR-381	hsa-miR-381	2530
miR-383	hsa-miR-383	24
miR-198	hsa-miR-198	247
miR-30b	bta-miR-30b	539
miR-133b	hsa-miR-133b	844015
miR-224	hsa-miR-224	5134
miR-299-5p	hsa-miR-299-5p	507
miR-31	bta-miR-31	47
miR-409-5p	hsa-miR-409-5p	2430
miR-432	hsa-miR-432	512
miR-433	hsa-miR-433	72
miR-485-5p	hsa-miR-485-5p	917
miR-489	hsa-miR-489	41
miR-494	hsa-miR-494	380
miR-506	hsa-miR-506	37
miR-508	hsa-miR-508	3311
miR-521	hsa-miR-521	31
miR-7	bta-miR-7	308
miR-23b	bta-miR-23b	2049
miR-28	hsa-miR-28	303
miR-32	hsa-miR-32	28
miR-134	hsa-miR-134	27
miR-147	hsa-miR-147	62
miR-149	hsa-miR-149	26
miR-153	hsa-miR-153	33
miR-186	bta-miR-186	3324
miR-187	hsa-miR-187	53
miR-190	hsa-miR-190	50
miR-193a	bta-miR-193a	774
miR-196a	hsa-miR-196a	396
miR-196b	hsa-miR-196b	62
miR-197	hsa-miR-197	61
miR-205	bta-miR-205	70
miR-208	hsa-miR-208	51
miR-213	hsa-miR-213	30
miR-214	bta-miR-214	202
miR-220	hsa-miR-220	80
miR-320	hsa-miR-320	3485
miR-325	hsa-miR-325	77
miR-326	hsa-miR-326	65
miR-328	hsa-miR-328	38
miR-331	bta-miR-331	303
miR-337	hsa-miR-337	92
miR-339	hsa-miR-339	1262
miR-340	hsa-miR-340	34
miR-342	bta-miR-342	1984
miR-361	bta-miR-361	164
miR-374	bta-miR-374	55
miR-380-3p	bta-miR-380-3p	64
miR-422b	hsa-miR-422b	59
miR-98	bta-miR-98	38
miR-151	bta-miR-151	1465
miR-182	hsa-miR-182	74
miR-422a	hsa-miR-422a	58
miR-193b	hsa-miR-193b	789
miR-365	bta-miR-365	405
miR-425-3p	bta-miR-425-3p	32
miR-302c	hsa-miR-302c	44
miR-302d	hsa-miR-302d	63
miR-324-5p	hsa-miR-324-5p	6846
miR-367	hsa-miR-367	85
miR-423	bta-miR-423	381
miR-324-3p	hsa-miR-324-3p	56
miR-369-5p	bta-miR-369-5p	74
miR-449	hsa-miR-449	3211
miR-497	bta-miR-497	252
miR-501	hsa-miR-501	75
miR-509	hsa-miR-509	740
miR-510	hsa-miR-510	72
miR-511	hsa-miR-511	72
miR-514	hsa-miR-514	6815
miR-515-3p	hsa-miR-515-3p	63
miR-515-5p	hsa-miR-515-5p	62
miR-517a	hsa-miR-517a	624
miR-517b	hsa-miR-517b	61
miR-517c	hsa-miR-517c	58
miR-518a	hsa-miR-518a	5172
miR-518b	hsa-miR-518b	50
miR-518c	hsa-miR-518c	4713
miR-518d	hsa-miR-518d	46
miR-518e	hsa-miR-518e	41
miR-520a	hsa-miR-520a	38
miR-520b	hsa-miR-520b	370
miR-520c	hsa-miR-520c	33
miR-520d	hsa-miR-520d	317
miR-520e	hsa-miR-520e	30
miR-520f	hsa-miR-520f	305
miR-520g	hsa-miR-520g	28
miR-520h	hsa-miR-520h	27
miR-30a-3p	hsa-miR-30a-3p	26
miR-30a-5p	bta-miR-30a-5p	11224
miR-30c	bta-miR-30c	698
miR-30d	bta-miR-30d	38574
miR-30e-3p	hsa-miR-30e-3p	50
miR-95	hsa-miR-95	5731
miR-100	hsa-miR-100	13150
miR-654	hsa-miR-654	80
miR-572	hsa-miR-572	93
miR-575	hsa-miR-575	4221
miR-576	hsa-miR-576	33
miR-578	hsa-miR-578	65
miR-579	hsa-miR-579	780
miR-580	hsa-miR-580	54
miR-585	hsa-miR-585	35
miR-200b	bta-miR-200b	66
miR-484	bta-miR-484	74
miR-512-3p	hsa-miR-512-3p	32
miR-631	hsa-miR-631	499
miR-363	hsa-miR-363	151
miR-487b	bta-miR-487b	42
miR-645	hsa-miR-645	33
miR-659	hsa-miR-659	6534
miR-556	hsa-miR-556	78
miR-558	hsa-miR-558	42
miR-627	hsa-miR-627	46
miR-630	hsa-miR-630	788
miR-603	hsa-miR-603	54
miR-606	hsa-miR-606	353
miR-607	hsa-miR-607	66
miR-608	hsa-miR-608	745
miR-609	hsa-miR-609	32
miR-633	hsa-miR-633	57
miR-512-5p	hsa-miR-512-5p	94
miR-9	hsa-miR-9	32
miR-99a	bta-miR-99a	99654
miR-99b	bta-miR-99b	390
miR-15a	bta-miR-15a	676
miR-15b	bta-miR-15b	197
miR-199a-5p	bta-miR-199a-5p	103758
miR-199a-3p	bta-miR-199a-3p	146507
miR-199b	bta-miR-199b	850
miR-219	hsa-miR-219	96
miR-25	bta-miR-25	4480
miR-30e-5p	bta-miR-30e-5p	2623
miR-323	hsa-miR-323	74
miR-338	hsa-miR-338	96
miR-368	hsa-miR-368	85
miR-107	bta-miR-107	7226
miR-141	hsa-miR-141	43
miR-142-3p	bta-miR-142-3p	641
miR-142-5p	bta-miR-142-5p	79
miR-146a	hsa-miR-146a	46
miR-155	hsa-miR-155	170
miR-181c	bta-miR-181c	53
miR-191	bta-miR-191	16635
miR-200c	bta-miR-200c	43
miR-215	bta-miR-215	68
miR-218	bta-miR-218	74
miR-221	bta-miR-221	418
miR-345	bta-miR-345	39
miR-372	hsa-miR-372	5
miR-375	hsa-miR-375	48
miR-378	hsa-miR-378	279681
miR-20a	bta-miR-20a	43
miR-9	hsa-miR-9	62
miR-137	hsa-miR-137	57
miR-146b	hsa-miR-146b	124
miR-181b	bta-miR-181b	220
miR-181d	hsa-miR-181d	48
miR-200a	hsa-miR-200a	36
miR-20b	bta-miR-20b	77
miR-1	hsa-miR-1	5075057
miR-26a	bta-miR-26a	75846
miR-26b	bta-miR-26b	5935
miR-27a	bta-miR-27a	1781
miR-27b	bta-miR-27b	58968
miR-103	bta-miR-103	8146
miR-125a	bta-miR-125a	4100
miR-125b	bta-miR-125b	10205
miR-152	hsa-miR-152	2586
miR-183	hsa-miR-183	85
miR-210	bta-miR-210	49
miR-222	bta-miR-222	869
miR-296	hsa-miR-296	109
miR-302a	hsa-miR-302a	76
miR-429	hsa-miR-429	78
miR-491	hsa-miR-491	54
miR-496	hsa-miR-496	3512
miR-500	hsa-miR-500	66
miR-502	hsa-miR-502	74
bta-let-7f	bta-let-7f	320
miR-105	hsa-miR-105	57
miR-106b	bta-miR-106b	147
miR-122a	hsa-miR-122a	77
miR-124a	bta-miR-124a	35
miR-126	bta-miR-126	280
miR-128	hsa-miR-128	89581
miR-129	hsa-miR-129	23
miR-130a	hsa-miR-130a	821
miR-130b	hsa-miR-130b	202
miR-139	bta-miR-139	357
miR-140	hsa-miR-140	67572
miR-143	hsa-miR-143	89426
miR-145	bta-miR-145	992
miR-16	bta-miR-16	79
miR-182	hsa-miR-182	84
miR-185	hsa-miR-185	11924
miR-189	hsa-miR-189	65
miR-18b	bta-miR-18b	48
miR-195	bta-miR-195	74
miR-200a	bta-miR-200a	582
miR-202	hsa-miR-202	95
miR-202	hsa-miR-202	35
miR-22	hsa-miR-22	98356
miR-23a	bta-miR-23a	5319
miR-299-3p	hsa-miR-299-3p	44
miR-192	bta-miR-192	9210
miR-194	hsa-miR-194	57
miR-203	hsa-miR-203	32
miR-204	bta-miR-204	47
miR-206	hsa-miR-206	706315
miR-211	hsa-miR-211	23
miR-216	hsa-miR-216	78
miR-217	hsa-miR-217	14
miR-330	hsa-miR-330	59
miR-335	hsa-miR-335	154
miR-371	hsa-miR-371	30
bta-let-7a	bta-let-7a	77177
bta-let-7b	bta-let-7b	203741
bta-let-7c	bta-let-7c	15
bta-let-7d	bta-let-7d	86
bta-let-7e	bta-let-7e	57
bta-let-7g	bta-let-7g	44
miR-10a	bta-miR-10a	215
miR-10b	bta-miR-10b	10728
miR-17-3p	bta-miR-17-3p	187
miR-17-5p	bta-miR-17-5p	9
miR-18a	bta-miR-18a	12
miR-19a	bta-miR-19a	54
miR-19b	bta-miR-19b	39
miR-21	bta-miR-21	9865
miR-24	bta-miR-24	575
miR-34a	bta-miR-34a	54
miR-34b	bta-miR-34b	34
miR-34c	bta-miR-34c	78
miR-92	bta-miR-92	7879
miR-93	bta-miR-93	272
miR-373	hsa-miR-373	23
miR-373	hsa-miR-373	15
miR-382	hsa-miR-382	69
miR-424	hsa-miR-424	4
miR-448	hsa-miR-448	32
miR-450	bta-miR-450	25
miR-451	hsa-miR-451	845
miR-452	hsa-miR-452	66
miR-452	hsa-miR-452	73
miR-453	hsa-miR-453	42
miR-485-3p	hsa-miR-485-3p	35
miR-486	hsa-miR-486	75547
miR-488	hsa-miR-488	24
miR-490	hsa-miR-490	95
miR-492	hsa-miR-492	74
miR-493	hsa-miR-493	32
miR-503	hsa-miR-503	27
miR-504	hsa-miR-504	191
miR-505	hsa-miR-505	62
miR-507	hsa-miR-507	62
miR-513	hsa-miR-513	61
miR-516-5p	hsa-miR-516-5p	2351
miR-517	hsa-miR-517	51
miR-518c	hsa-miR-518c	50
miR-518f	hsa-miR-518f	154
miR-519b	hsa-miR-519b	46
miR-519c	hsa-miR-519c	41
miR-519d	hsa-miR-519d	745
miR-519e	hsa-miR-519e	37
miR-522	hsa-miR-522	3311
miR-523	hsa-miR-523	608
miR-524	hsa-miR-524	3013
miR-526b	hsa-miR-526b	57
miR-96	hsa-miR-96	280
miR-651	hsa-miR-651	68
miR-376a	hsa-miR-376a	824
miR-542-5p	hsa-miR-542-5p	62
miR-545	bta-miR-545	625
miR-544	hsa-miR-544	616
miR-656	hsa-miR-656	58
miR-549	hsa-miR-549	51
miR-657	hsa-miR-657	50
miR-658	hsa-miR-658	47
miR-660	bta-miR-660	2210
miR-425-5p	bta-miR-425-5p	24
miR-652	hsa-miR-652	6
miR-532	bta-miR-532	372
miR-551a	hsa-miR-551a	46
miR-552	hsa-miR-552	41
miR-553	hsa-miR-553	384
miR-554	hsa-miR-554	376
miR-555	hsa-miR-555	460
miR-562	hsa-miR-562	311
miR-563	hsa-miR-563	307
miR-564	hsa-miR-564	305
miR-565	hsa-miR-565	14
miR-566	hsa-miR-566	27
miR-551b	hsa-miR-551b	26
miR-569	hsa-miR-569	26
miR-570	hsa-miR-570	656
miR-548a	hsa-miR-548a	320
miR-586	hsa-miR-586	22
miR-587	hsa-miR-587	436
miR-548b	hsa-miR-548b	21
miR-588	hsa-miR-588	2171
miR-589	hsa-miR-589	12
miR-550	hsa-miR-550	203
miR-591	hsa-miR-591	34
miR-593	hsa-miR-593	18
miR-594	hsa-miR-594	18
miR-596	hsa-miR-596	53
miR-597	hsa-miR-597	72
miR-622	hsa-miR-622	686
miR-599	hsa-miR-599	63
miR-600	hsa-miR-600	468
miR-624	hsa-miR-624	62
miR-601	hsa-miR-601	61
miR-626	hsa-miR-626	869
miR-629	hsa-miR-629	51
miR-548d	hsa-miR-548d	50
miR-639	hsa-miR-639	77
miR-613	hsa-miR-613	46
miR-614	hsa-miR-614	41
miR-615	hsa-miR-615	38
miR-616	hsa-miR-616	3711
miR-548c	hsa-miR-548c	45
miR-617	hsa-miR-617	31
miR-642	hsa-miR-642	304
miR-618	hsa-miR-618	30
miR-644	hsa-miR-644	64
miR-646	hsa-miR-646	27
miR-647	hsa-miR-647	2600
miR-649	hsa-miR-649	323
miR-650	hsa-miR-650	25
miR-661	hsa-miR-661	874
miR-662	hsa-miR-662	24
miR-449b	hsa-miR-449b	56
miR-653	hsa-miR-653	74
miR-411	hsa-miR-411	3161
miR-101	bta-miR-101	244585
miR-126*	bta-miR-126*	792
miR-127	bta-miR-127	3112
miR-132	bta-miR-132	76
miR-133a	hsa-miR-133a	513672
miR-135a	hsa-miR-135a	53
miR-135b	hsa-miR-135b	21
miR-148a	bta-miR-148a	5798
miR-148b	bta-miR-148b	2512
miR-184	hsa-miR-184	74
miR-29a	bta-miR-29a	236573
miR-29c	bta-miR-29c	195660
miR-302a	hsa-miR-302a	450
miR-302b	hsa-miR-302b	758
miR-302b	hsa-miR-302b	329
miR-302c	hsa-miR-302c	916
miR-329	hsa-miR-329	24
miR-33	hsa-miR-33	7612
miR-362	hsa-miR-362	281
miR-369-3p	bta-miR-369-3p	13
miR-376a	hsa-miR-376a	850
miR-376b	hsa-miR-376b	96
miR-380-5p	bta-miR-380-5p	774
miR-410	hsa-miR-410	12
miR-412	hsa-miR-412	352
miR-432	hsa-miR-432	512
miR-499	bta-miR-499	95186
